# Supplementary material for: β-Cyclodextrin Functionalized Au@Ag Core-Shell Nanoparticles: Plasmonic Sensors for Cysteamine and Efficient Nanocatalysts for Nitrobenzene-to-Aniline Conversion
Source: Biosensors (Basel). 2024 Nov 9;14(11):544. doi: 10.3390/bios14110544 (PMC11591858; doi:10.3390/bios14110544)
Supplement: Supplementary file 1 [file biosensors-14-00544-s001.zip]

Archive with 1 entries (1 files):
- biosensors-3261403-supplementary.pdf
